# Supplementary material for: Can Knowledge of Genetic Distances, Genome Sizes and Chromosome Numbers Support Breeding Programs in Hardy Geraniums?
Source: Genes (Basel). 2021 May 13;12(5):730. doi: 10.3390/genes12050730 (PMC8152959; doi:10.3390/genes12050730)
Supplement: Supplementary file 1 [file genes-12-00730-s001.zip]

Archive with 1 entries (1 files):
- genes-1185028-supplementary.pdf
